# Supplementary material for: The Severity of Pain in Prostate Biopsy Depends on the Biopsy Sector
Source: J Pers Med. 2023 Feb 27;13(3):431. doi: 10.3390/jpm13030431 (PMC10057203; doi:10.3390/jpm13030431)
Supplement: Supplementary file 1 [file jpm-13-00431-s001.zip]

Archive with 3 entries (3 files):
- jpm-2174657-supplementary/Supplementary Data S1.pdf
- jpm-2174657-supplementary/Supplementary Data S2.pdf
- jpm-2174657-supplementary/Supplementary Data S3.pdf
